# Supplementary material for: Thermal Titration Molecular Dynamics (TTMD): Not Your Usual Post-Docking Refinement
Source: Int J Mol Sci. 2023 Feb 10;24(4):3596. doi: 10.3390/ijms24043596 (PMC9968212; doi:10.3390/ijms24043596)
Supplement: Supplementary file 1 [file ijms-24-03596-s001.zip]

Archive with 6 entries (6 files):
- Video_S1_compressed.mp4
- Video_S2_compressed.mp4
- Video_S3_compressed.mp4
- Video_S4_compressed.mp4
- Video_S5_compressed.mp4
- SMoro_SI_Rev.pdf
